# Supplementary material for: Genome-Wide Identification and Expression Pattern Analysis of GATA Gene Family in Orchidaceae
Source: Genes (Basel). 2024 Jul 13;15(7):915. doi: 10.3390/genes15070915 (PMC11276399; doi:10.3390/genes15070915)
Supplement: Supplementary file 1 [file genes-15-00915-s001.zip › Supplementary Table S1.xlsx]

## Sheet: Sheet1
Gene name	Protein length (aa)	Isoelectric point	Molecular weight (kDa)	Grand average of hydropathicity	Aliphatic index	Instability index
Peq005499	183	10.15	20637	-0.719	64.54	73.36
Peq025401	261	5.62	29336.1	-0.643	68.77	58.05
Peq000384	336	5.5	35934.4	-0.407	65.65	60.27
Peq023364	140	9.82	15380.5	-0.721	55.86	50.23
Peq014234	259	5.46	29138.8	-0.669	67.41	57.05
Peq017269	241	8.37	25410.1	-0.345	59.5	49.19
Peq014233	259	5.46	29138.8	-0.669	67.41	57.05
Peq014051	571	6.93	64112.8	-0.686	68.97	61.59
Peq015361	289	7.65	31062.7	-0.351	66.26	54.18
Peq007546	397	8.6	43348.8	-0.49	63.22	71.28
Peq005008	247	9.55	27763.5	-0.697	60.85	58.13
Peq010838	274	8.52	30689.6	-0.821	49.56	76.29
Peq021270	295	5.3	31820.1	-0.458	53.66	63.51
Peq022101	243	9.07	26606.3	-0.533	73.83	54.75
Peq004355	261	8.59	27995.5	-0.535	62.07	50.16
Peq010610	341	5.07	37421.6	-0.661	62.14	73.52
Peq010598	200	8.32	22221	-0.768	57.65	85.84
Peq007074	325	5.78	35199.3	-0.683	60.62	35.84
Peq014343	203	7.62	23106.2	-0.82	61.48	82.64
Peq004649	160	9.6	17926.5	-0.751	72.56	61.84
GL07764	237	8.14	26620.2	-0.59	76.92	52.98
GL18180	435	9.26	47222.8	-0.563	59.47	67.16
GL07485	359	9.44	39510.6	-0.601	59.3	63.32
GL17420	261	8.58	28139.7	-0.547	62.07	53.76
GL00438	225	10.21	25452.4	-0.76	68.04	72.36
GL17341	148	9.98	16694.4	-0.588	61.96	69.46
GL18294	295	5.64	33705.9	-0.586	76.68	61.66
GL02954	227	5.78	25885.2	-0.602	75.55	51.59
GL15326	297	5.1	31835.1	-0.433	57.21	62.04
GL10894	291	9.66	32130.3	-0.593	61.1	71.58
GL12053	246	8.06	25508.3	-0.332	54.84	48.53
GL30286	250	9.49	28208.2	-0.602	64.48	64.49
GL02939	144	5.34	17010.3	-0.592	79.17	44.16
GL12672	266	9.46	29511.8	-0.414	73.8	64.82
GL11439	332	6.32	35616	-0.561	65.21	38.57
GL02040	181	9.84	20765.5	-1.051	49.17	80.88
GL03070	227	10.33	25722.6	-0.788	67.44	74.86
GL12768	362	10	40125.8	-0.609	68.78	69.12
GL09493	343	5.34	37036.5	-0.412	70.23	52.95
GL20974	444	8.83	48307.9	-0.307	69.23	62.55
GL15275	320	7.74	34246.1	-0.376	64.16	57.69
GL00925	263	8.82	28610.5	-0.521	65.02	56.05
GL20810	230	7.6	25925.3	-0.81	58.52	56.76
JL007062	499	8.15	55539.1	-0.724	63.31	60.99
JL017904	140	9.82	15544.8	-0.779	55.14	77.7
JL017903	140	9.71	15475.7	-0.752	55.14	76.82
JL016733	246	8.06	25464.3	-0.31	54.84	48.46
JL010247	272	8.58	30052.8	-0.671	60.92	72.35
JL010246	272	8.58	30108.9	-0.653	61.99	73.88
JL005539	250	9.31	28121	-0.604	63.32	61
JL010835	389	8.4	41955.8	-0.516	61	68.47
JL010882	159	9.51	18042.6	-0.997	54.03	64.76
JL000048	320	6.86	34227.9	-0.389	65.97	55.37
JL009905	343	5.36	37039.5	-0.409	70.52	55.18
JL003363	265	9.56	29411.8	-0.422	73.7	61.94
JL001827	226	10.25	25611.6	-0.75	67.74	76.06
JL022408	297	5.1	31792.1	-0.415	57.54	62.4
JL006615	212	8.64	23919.9	-0.834	57.69	72.98
JL001162	230	7.6	25925.3	-0.81	58.52	56.76
JL012483	243	9.34	27484.2	-0.808	59.38	54.05
JL011712	306	5.9	33663.6	-0.715	60.98	60.81
JL007814	321	5.89	34357.5	-0.536	60.53	62.91
JL010141	432	6.36	48521.7	-0.607	75.37	47.83
JL004400	261	8.58	28139.7	-0.547	62.07	53.76
JL010375	371	7.22	40134.3	-0.5	65.44	41.66
JL001062	259	8.68	29224.2	-0.598	78.3	55.85
JL020008	283	7.54	30573.5	-0.597	67.99	55.36
Dca024571	140	9.6	15307.4	-0.729	55.14	57.27
Dca020128	243	8.07	25353.1	-0.321	61.11	59.72
Dca009979	271	8.01	30101.7	-0.706	56.86	68.51
Dca011830	246	9.51	27919.9	-0.632	66.26	57.32
Dca005045	220	9.65	24540.3	-0.585	69.14	51.03
Dca011305	348	6.55	37578.2	-0.543	64.22	74.3
Dca001359	211	9.63	24194.7	-0.825	60.05	61.35
Dca013481	281	9.7	30723.9	-0.533	67.9	69.98
Dca001302	205	8.66	22789.6	-0.769	62.49	79.36
Dca016891	297	5.05	31910.2	-0.512	51.31	68.89
Dca008413	232	6.9	26086.5	-0.815	57.59	58.74
Dca000091	318	6.31	34173.9	-0.369	65.13	55.81
Dca011564	268	8.42	28062.8	-0.345	67.05	68.24
Dca010537	257	6.32	28733.3	-0.619	66.07	63.62
Dca010249	266	8.14	29585.3	-0.688	71.13	55.78
Dca003710	581	6.49	65109.9	-0.677	65.09	62.07
Dca005898	261	8.26	28094.6	-0.544	61.69	48.33
Dca011606	273	7.13	29640	-0.657	59.41	58.12
Dca001207	341	6.46	37326.2	-0.555	69.74	35.52
Dca011166	682	8.13	77755.4	-0.483	69.55	53.39
Dca003297	279	7.49	30130.1	-0.528	70.36	52.59
Dca007233	580	6.79	64728.6	-0.628	67.74	68.11
Dca004563	730	6.95	83833.9	-0.608	61.62	48.13
Maker102215	140	9.6	15306.4	-0.729	52.36	60.05
Maker69831	179	10.01	20242.5	-0.639	65.92	51.4
Maker67177	418	9.1	46544.3	-0.391	79.78	53.89
Maker65014	403	8.5	43357.8	-0.501	62.73	73.47
Maker66264	227	9.84	25309.1	-0.66	68.28	54.61
Maker93518	244	9.5	26729.9	-0.666	58.2	74.11
Maker116480	203	8.64	22582.4	-0.755	63.6	76.67
Maker116009	297	5.03	31831.2	-0.458	54.61	65.94
Maker56031	231	6.53	26009.4	-0.827	57.84	59.43
Maker65122	319	6.31	34280.1	-0.343	65.52	56.34
Maker68792	364	5.84	38986.1	-0.394	64.7	60.74
Maker60181	310	5.86	33524.1	-0.695	57.06	53.34
Maker67375	257	5.99	28646.4	-0.525	72.14	66
Maker28449	243	9.18	27492.3	-0.722	61.36	52.96
Maker84614	250	8.78	28253.9	-0.86	51.12	53.68
Maker57561	261	8.26	28072.5	-0.558	60.92	51.92
Maker114894	326	6.01	35279.6	-0.639	65.49	42.01
Maker90869	338	5.62	36188.2	-0.23	77.43	49.86
Maker117426	609	5.93	68227.6	-0.564	74.75	69.85
Maker62793	569	5.99	63782.2	-0.698	64.43	64.91
Dno09G01026	140	9.6	15276.4	-0.716	55.14	61.1
Dno04G00750	245	8.38	25451.2	-0.322	60.2	60.1
Dno04G00751	246	8.38	25565.3	-0.335	59.96	59.9
Dno13G01562	274	8.47	30305.1	-0.664	61.2	64.96
Dno04G00313	246	9.43	27882.9	-0.618	66.67	58.27
Dno13G00356	259	9.75	27787.5	-0.597	56.14	81.88
Dno08G00521	244	9.37	26572.8	-0.652	57.83	71.02
Dno18G01572	160	9.81	18385.2	-0.87	60.94	67.3
Dno04G00685	211	9.49	24064.6	-0.742	63.32	59.8
Dno17G00299	203	9.09	22611.5	-0.759	61.18	79.25
Dno06G02080	297	4.97	31908.2	-0.512	51.65	66.39
Dno12G00132	231	6.9	25999.4	-0.815	57.84	58.12
Dno09G00444	328	6	34747.2	-0.38	63.48	66.08
Dno01G00101	257	5.9	28760.4	-0.567	70.58	63.03
Dno18G00301	313	6.47	34285.2	-0.738	56.2	58.64
Dno05G01047	243	9.24	27824.5	-0.848	59.34	57.37
Dno18G01811	250	8.62	28269.9	-0.856	51.92	58.72
Dno13G00823	581	6.46	64960.7	-0.69	63.94	63.23
Dno19G01362	565	6.54	64022.2	-0.62	74.18	62.26
Dno11G01215	261	8.58	28068.6	-0.511	62.8	47.84
Dno12G01580	327	6.01	35561.9	-0.654	64.68	40.2
Dno11G01213	362	7.12	39203.7	-0.142	78.12	39.74
Dno10G00715	716	8.33	81800	-0.488	71.01	52.16
Dno06G01597	579	7.28	64683.6	-0.622	71.21	69.51
Dno04G01025	278	6.75	29921.8	-0.537	70.97	52.13
Dno17G01741	730	6.95	83815.8	-0.607	60.81	49.12
Dno17G01739	730	6.95	83722.8	-0.572	62.81	49.66
Gel019383	216	7.47	22519	-0.282	65.69	50.79
Gel001174	141	9.61	15440.9	-0.565	64.47	58.92
Gel011731	376	6.14	40721.7	-0.54	63.59	81.32
Gel010853	260	9.64	29012.1	-0.528	72.12	80.86
Gel009297	208	9.38	23866.5	-0.862	74.62	75.32
Gel019707	244	6.27	28073	-0.835	64.34	77.04
Gel009490	263	5.75	27605.8	-0.341	65.44	59.97
Gel018507	298	5.88	31474	-0.25	63.12	62.82
Gel012698	313	7.58	34026.4	-0.331	72.04	49.36
Gel015342	277	7.66	30000	-0.412	74.3	53.96
Gel015455	332	5.71	35568.9	-0.586	65.27	42.27
Gel014784	447	6.07	49529.4	-0.629	70.92	61.52
